# Supplementary material for: An effective transformer based on dual attention fusion for underwater image enhancement
Source: PeerJ Comput Sci. 2024 Apr 30;10:e1783. doi: 10.7717/peerj-cs.1783 (PMC11157557; doi:10.7717/peerj-cs.1783)
Supplement: Supplemental Information 1 [file peerj-cs-10-1783-s001.zip › model.py]

import torch
import torch.nn as nn
import torch.utils.checkpoint as checkpoint
from timm.models.layers import DropPath, to_2tuple, trunc_normal_

from einops import rearrange


class CAB(nn.Module):
    def __init__(self, channel, reduction=16):
        super(CAB, self).__init__()
        self.avg_pool = nn.AdaptiveAvgPool2d(1)
        self.conv_du = nn.Sequential(
            nn.Conv2d(channel, channel // reduction, 1, padding=0, bias=True),
            nn.ReLU(inplace=True),
            nn.Conv2d(channel // reduction, channel, 1, padding=0, bias=True),
            nn.Sigmoid()
        )

    def forward(self, x):  # input: b, c, h, w
        x = rearrange(x, 'b (h w) c -> b c h w', h=int(x.shape[1] ** 0.5))

        y = self.avg_pool(x)
        y = self.conv_du(y)
        x = x * y

        x = rearrange(x, 'b c h w -> b (h w) c')
        return x

class LAB(nn.Module):
    def __init__(self, dim):
        super(LAB, self).__init__()

        self.dim = dim
        self.conv_res1 = nn.Sequential(
            nn.Conv2d(self.dim, self.dim, 3, 1, 1, bias=False, groups=self.dim),
            nn.ReLU(True),
            nn.Conv2d(self.dim, self.dim, 3, 1, 1, bias=False, groups=self.dim),
        )
        self.conv_res2 = nn.Sequential(
            nn.Conv2d(self.dim, self.dim, 3, 1, 1, bias=False, groups=self.dim),
            nn.ReLU(True),
            nn.Conv2d(self.dim, self.dim, 3, 1, 1, bias=False, groups=self.dim),
        )
        self.conv_res3 = nn.Sequential(
            nn.Conv2d(self.dim, self.dim, 3, 1, 1, bias=False, groups=self.dim),
            nn.ReLU(True),
            nn.Conv2d(self.dim, self.dim, 3, 1, 1, bias=False, groups=self.dim),
        )
        self.conv_res4 = nn.Sequential(
            nn.Conv2d(self.dim, self.dim, 3, 1, 1, bias=False, groups=self.dim),
            nn.ReLU(True),
            nn.Conv2d(self.dim, self.dim, 3, 1, 1, bias=False, groups=self.dim),
        )

    def forward(self, x):
        x = rearrange(x, 'b (h w) c -> b c h w', h=int(x.shape[1] ** 0.5))

        x1 = self.conv_res1(x) + x
        x2 = self.conv_res2(x1) + x1
        x3 = self.conv_res3(x2) + x2
        x4 = self.conv_res4(x3) + x3

        return x4

class AFFB(nn.Module):
    def __init__(self, features, M=2, r=2, L=32):
        super(AFFB, self).__init__()

        d = max(int(features / r), L)
        self.fc = nn.Linear(features, d)
        self.fcs = nn.ModuleList([])
        for i in range(M):
            self.fcs.append(
                nn.Linear(d, features)
            )
        self.softmax = nn.Softmax(dim=1)

    def forward(self, x1, x2):
        feas, fea = x1.unsqueeze_(dim=1), x2.unsqueeze_(dim=1)

        feas = torch.cat([feas, fea], dim=1)
        fea_U = torch.sum(feas, dim=1)

        fea_s = fea_U.mean(-1).mean(-1)

        fea_z = self.fc(fea_s)
        for i, fc in enumerate(self.fcs):
            vector = fc(fea_z).unsqueeze_(dim=1)
            if i == 0:
                attention_vectors = vector
            else:
                attention_vectors = torch.cat([attention_vectors, vector], dim=1)
        attention_vectors = self.softmax(attention_vectors)
        attention_vectors = attention_vectors.unsqueeze(-1).unsqueeze(-1)
        fea_v = (feas * attention_vectors).sum(dim=1)
        return fea_v


class Mlp(nn.Module):
    def __init__(self, in_features, hidden_features=None, out_features=None, act_layer=nn.GELU, drop=0.):
        super().__init__()
        out_features = out_features or in_features
        hidden_features = hidden_features or in_features
        self.fc1 = nn.Linear(in_features, hidden_features)
        self.act = act_layer()
        self.fc2 = nn.Linear(hidden_features, out_features)
        self.drop = nn.Dropout(drop)

    def forward(self, x):
        x = self.fc1(x)
        x = self.act(x)
        x = self.drop(x)
        x = self.fc2(x)
        x = self.drop(x)
        return x


def window_partition(x, window_size):
    """
    Args:
        x: (B, H, W, C)
        window_size (int): window size

    Returns:
        windows: (num_windows*B, window_size, window_size, C)
    """
    B, H, W, C = x.shape
    x = x.view(B, H // window_size, window_size, W // window_size, window_size, C)
    windows = x.permute(0, 1, 3, 2, 4, 5).contiguous().view(-1, window_size, window_size, C)
    return windows


def window_reverse(windows, window_size, H, W):
    """
    Args:
        windows: (num_windows*B, window_size, window_size, C)
        window_size (int): Window size
        H (int): Height of image
        W (int): Width of image

    Returns:
        x: (B, H, W, C)
    """
    B = int(windows.shape[0] / (H * W / window_size / window_size))
    x = windows.view(B, H // window_size, W // window_size, window_size, window_size, -1)
    x = x.permute(0, 1, 3, 2, 4, 5).contiguous().view(B, H, W, -1)
    return x


class WindowAttention(nn.Module):
    r""" Window based multi-head self attention (W-MSA) module with relative position bias.
    It supports both of shifted and non-shifted window.

    Args:
        dim (int): Number of input channels.
        window_size (tuple[int]): The height and width of the window.
        num_heads (int): Number of attention heads.
        qkv_bias (bool, optional):  If True, add a learnable bias to query, key, value. Default: True
        qk_scale (float | None, optional): Override default qk scale of head_dim ** -0.5 if set
        attn_drop (float, optional): Dropout ratio of attention weight. Default: 0.0
        proj_drop (float, optional): Dropout ratio of output. Default: 0.0
    """

    def __init__(self, dim, window_size, num_heads, qkv_bias=True, qk_scale=None, attn_drop=0., proj_drop=0.):

        super().__init__()
        self.dim = dim
        self.window_size = window_size  # Wh, Ww
        self.num_heads = num_heads
        head_dim = dim // num_heads
        self.scale = qk_scale or head_dim ** -0.5

        # define a parameter table of relative position bias
        self.relative_position_bias_table = nn.Parameter(
            torch.zeros((2 * window_size[0] - 1) * (2 * window_size[1] - 1), num_heads))  # 2*Wh-1 * 2*Ww-1, nH

        # get pair-wise relative position index for each token inside the window
        coords_h = torch.arange(self.window_size[0])
        coords_w = torch.arange(self.window_size[1])
        coords = torch.stack(torch.meshgrid([coords_h, coords_w],indexing='ij')) # 2, Wh, Ww
        coords_flatten = torch.flatten(coords, 1)  # 2, Wh*Ww
        relative_coords = coords_flatten[:, :, None] - coords_flatten[:, None, :]  # 2, Wh*Ww, Wh*Ww
        relative_coords = relative_coords.permute(1, 2, 0).contiguous()  # Wh*Ww, Wh*Ww, 2
        relative_coords[:, :, 0] += self.window_size[0] - 1  # shift to start from 0
        relative_coords[:, :, 1] += self.window_size[1] - 1
        relative_coords[:, :, 0] *= 2 * self.window_size[1] - 1
        relative_position_index = relative_coords.sum(-1)  # Wh*Ww, Wh*Ww
        self.register_buffer("relative_position_index", relative_position_index)
        self.attn_drop = nn.Dropout(attn_drop)
        self.proj = nn.Linear(dim, dim)
        self.proj_drop = nn.Dropout(proj_drop)

        self.qkv = nn.Linear(dim, dim * 3, bias=qkv_bias)

        trunc_normal_(self.relative_position_bias_table, std=.02)
        self.softmax = nn.Softmax(dim=-1)

    def forward(self, x, mask=None):
        """
        Args:
            x: input features with shape of (num_windows*B, N, C)
            mask: (0/-inf) mask with shape of (num_windows, Wh*Ww, Wh*Ww) or None
        """
        B_, N, C = x.shape

        qkv = self.qkv(x).reshape(B_, N, 3, self.num_heads, C // self.num_heads).permute(2, 0, 3, 1, 4)

        q, k, v = qkv[0], qkv[1], qkv[2]  # make torchscript happy (cannot use tensor as tuple)

        q = q * self.scale
        attn = (q @ k.transpose(-2, -1))

        relative_position_bias = self.relative_position_bias_table[self.relative_position_index.view(-1)].view(
            self.window_size[0] * self.window_size[1], self.window_size[0] * self.window_size[1], -1)  # Wh*Ww,Wh*Ww,nH
        relative_position_bias = relative_position_bias.permute(2, 0, 1).contiguous()  # nH, Wh*Ww, Wh*Ww
        attn = attn + relative_position_bias.unsqueeze(0)

        if mask is not None:
            nW = mask.shape[0]
            attn = attn.view(B_ // nW, nW, self.num_heads, N, N) + mask.unsqueeze(1).unsqueeze(0)
            attn = attn.view(-1, self.num_heads, N, N)
            attn = self.softmax(attn)
        else:
            attn = self.softmax(attn)

        attn = self.attn_drop(attn)

        x = (attn @ v).transpose(1, 2).reshape(B_, N, C)  #  * C
        x = self.proj(x)
        x = self.proj_drop(x)
        return x

class SwinTransformerBlock(nn.Module):
    r""" Swin Transformer Block.

    Args:
        dim (int): Number of input channels.
        input_resolution (tuple[int]): Input resulotion.
        num_heads (int): Number of attention heads.
        window_size (int): Window size.
        shift_size (int): Shift size for SW-MSA.
        mlp_ratio (float): Ratio of mlp hidden dim to embedding dim.
        qkv_bias (bool, optional): If True, add a learnable bias to query, key, value. Default: True
        qk_scale (float | None, optional): Override default qk scale of head_dim ** -0.5 if set.
        drop (float, optional): Dropout rate. Default: 0.0
        attn_drop (float, optional): Attention dropout rate. Default: 0.0
        drop_path (float, optional): Stochastic depth rate. Default: 0.0
        act_layer (nn.Module, optional): Activation layer. Default: nn.GELU
        norm_layer (nn.Module, optional): Normalization layer.  Default: nn.LayerNorm
    """

    def __init__(self, dim, input_resolution, num_heads, window_size=7, shift_size=0,
                 mlp_ratio=4., qkv_bias=True, qk_scale=None, drop=0., attn_drop=0., drop_path=0.,
                 act_layer=nn.GELU, norm_layer=nn.LayerNorm):
        super().__init__()
        self.dim = dim
        self.input_resolution = input_resolution
        self.num_heads = num_heads
        self.window_size = window_size
        self.shift_size = shift_size
        self.mlp_ratio = mlp_ratio
        if min(self.input_resolution) <= self.window_size:
            # if window size is larger than input resolution, we don't partition windows
            self.shift_size = 0
            self.window_size = min(self.input_resolution)
        assert 0 <= self.shift_size < self.window_size, "shift_size must in 0-window_size"

        self.norm1 = norm_layer(dim)
        self.attn = WindowAttention(
            dim, window_size=to_2tuple(self.window_size), num_heads=num_heads,
            qkv_bias=qkv_bias, qk_scale=qk_scale, attn_drop=attn_drop, proj_drop=drop)

        self.drop_path = DropPath(drop_path) if drop_path > 0. else nn.Identity()
        self.norm2 = norm_layer(dim)
        mlp_hidden_dim = int(dim * mlp_ratio)
        self.mlp = Mlp(in_features=dim, hidden_features=mlp_hidden_dim, act_layer=act_layer, drop=drop)

        if self.shift_size > 0:
            # calculate attention mask for SW-MSA
            H, W = self.input_resolution
            img_mask = torch.zeros((1, H, W, 1))  # 1 H W 1
            h_slices = (slice(0, -self.window_size),
                        slice(-self.window_size, -self.shift_size),
                        slice(-self.shift_size, None))
            w_slices = (slice(0, -self.window_size),
                        slice(-self.window_size, -self.shift_size),
                        slice(-self.shift_size, None))
            cnt = 0
            for h in h_slices:
                for w in w_slices:
                    img_mask[:, h, w, :] = cnt
                    cnt += 1

            mask_windows = window_partition(img_mask, self.window_size)  # nW, window_size, window_size, 1
            mask_windows = mask_windows.view(-1, self.window_size * self.window_size)
            attn_mask = mask_windows.unsqueeze(1) - mask_windows.unsqueeze(2)
            attn_mask = attn_mask.masked_fill(attn_mask != 0, float(-100.0)).masked_fill(attn_mask == 0, float(0.0))
        else:
            attn_mask = None

        self.register_buffer("attn_mask", attn_mask)

    def forward(self, x):
        H, W = self.input_resolution
        B, L, C = x.shape
        # assert L == H * W, "input feature has wrong size"

        shortcut = x
        x = self.norm1(x)
        x = x.view(B, H, W, C)

        # cyclic shift
        if self.shift_size > 0:
            shifted_x = torch.roll(x, shifts=(-self.shift_size, -self.shift_size), dims=(1, 2))
        else:
            shifted_x = x

        # partition windows
        x_windows = window_partition(shifted_x, self.window_size)  # nW*B, window_size, window_size, C
        x_windows = x_windows.view(-1, self.window_size * self.window_size, C)  # nW*B, window_size*window_size, C

        # W-MSA/SW-MSA
        attn_windows = self.attn(x_windows, mask=self.attn_mask)  # nW*B, window_size*window_size, C

        # merge windows
        attn_windows = attn_windows.view(-1, self.window_size, self.window_size, C)

        shifted_x = window_reverse(attn_windows, self.window_size, H, W)  # B H' W' C

        # reverse cyclic shift8*
        if self.shift_size > 0:
            x = torch.roll(shifted_x, shifts=(self.shift_size, self.shift_size), dims=(1, 2))
        else:
            x = shifted_x
        x = x.view(B, H * W, C)

        # FFN
        x = shortcut + self.drop_path(x)
        x = x + self.drop_path(self.mlp(self.norm2(x)))

        return x


class PatchMerging(nn.Module):
    r""" Patch Merging Layer.

    Args:
        input_resolution (tuple[int]): Resolution of input feature.
        dim (int): Number of input channels.
        norm_layer (nn.Module, optional): Normalization layer.  Default: nn.LayerNorm
    """

    def __init__(self, input_resolution, dim, norm_layer=nn.LayerNorm):
        super().__init__()
        self.input_resolution = input_resolution
        self.dim = dim
        self.reduction = nn.Linear(4 * dim, 2 * dim, bias=False)
        self.norm = norm_layer(4 * dim)

    def forward(self, x):
        """
        x: B, H*W, C
        """
        H, W = self.input_resolution
        B, L, C = x.shape
        assert L == H * W, "input feature has wrong size"
        assert H % 2 == 0 and W % 2 == 0, f"x size ({H}*{W}) are not even."

        x = x.view(B, H, W, C)

        x0 = x[:, 0::2, 0::2, :]  # B H/2 W/2 C
        x1 = x[:, 1::2, 0::2, :]  # B H/2 W/2 C
        x2 = x[:, 0::2, 1::2, :]  # B H/2 W/2 C
        x3 = x[:, 1::2, 1::2, :]  # B H/2 W/2 C
        x = torch.cat([x0, x1, x2, x3], -1)  # B H/2 W/2 4*C
        x = x.view(B, -1, 4 * C)  # B H/2*W/2 4*C

        x = self.norm(x)
        x = self.reduction(x)

        return x

# Dual up-sample
class UpSample(nn.Module):
    def __init__(self, input_resolution, in_channels, scale_factor):
        super(UpSample, self).__init__()
        self.input_resolution = input_resolution
        self.factor = scale_factor


        if self.factor == 2:
            self.conv = nn.Conv2d(in_channels, in_channels//2, 1, 1, 0, bias=False)
            self.up_p = nn.Sequential(nn.Conv2d(in_channels, 2*in_channels, 1, 1, 0, bias=False),
                                      nn.PReLU(),
                                      nn.PixelShuffle(scale_factor),
                                      nn.Conv2d(in_channels//2, in_channels//2, 1, stride=1, padding=0, bias=False))

            self.up_b = nn.Sequential(nn.Conv2d(in_channels, in_channels, 1, 1, 0),
                                      nn.PReLU(),
                                      nn.Upsample(scale_factor=scale_factor, mode='bilinear', align_corners=False),
                                      nn.Conv2d(in_channels, in_channels // 2, 1, stride=1, padding=0, bias=False))
        elif self.factor == 0: # enhance
            self.conv = nn.Conv2d(2*in_channels, in_channels, 1, 1, 0, bias=False)
            self.up_p = nn.Sequential(nn.Conv2d(in_channels, 4 * in_channels, 1, 1, 0, bias=False),
                                      nn.PReLU(),
                                      nn.PixelShuffle(2), # old: scale_factor
                                      nn.Conv2d(in_channels, in_channels, 1, 1, 0, bias=False))

            self.up_b = nn.Sequential(nn.Conv2d(in_channels, in_channels, 1, 1, 0),
                                      nn.PReLU(),
                                      nn.Upsample(scale_factor=2, mode='bilinear', align_corners=False),
                                      nn.Conv2d(in_channels, in_channels, 1, stride=1, padding=0, bias=False))

    def forward(self, x):
        """
        x: B, L = H*W, C
        """
        if type(self.input_resolution) == int:
            H = self.input_resolution
            W = self.input_resolution

        elif type(self.input_resolution) == tuple:
            H, W = self.input_resolution

        B, L, C = x.shape
        x = x.view(B, H, W, C)  # B, H, W, C
        x = x.permute(0, 3, 1, 2)  # B, C, H, W
        x_p = self.up_p(x)  # pixel shuffle
        x_b = self.up_b(x)  # bilinear
        out = self.conv(torch.cat([x_p, x_b], dim=1))
        out = out.permute(0, 2, 3, 1)  # B, H, W, C
        if self.factor == 2:
            out = out.view(B, -1, C // 2)

        return out


class BasicLayer(nn.Module):
    """ A basic Swin Transformer layer for one stage.

    Args:
        dim (int): Number of input channels.
        input_resolution (tuple[int]): Input resolution.
        depth (int): Number of blocks.
        num_heads (int): Number of attention heads.
        window_size (int): Local window size.
        mlp_ratio (float): Ratio of mlp hidden dim to embedding dim.
        qkv_bias (bool, optional): If True, add a learnable bias to query, key, value. Default: True
        qk_scale (float | None, optional): Override default qk scale of head_dim ** -0.5 if set.
        drop (float, optional): Dropout rate. Default: 0.0
        attn_drop (float, optional): Attention dropout rate. Default: 0.0
        drop_path (float | tuple[float], optional): Stochastic depth rate. Default: 0.0
        norm_layer (nn.Module, optional): Normalization layer. Default: nn.LayerNorm
        downsample (nn.Module | None, optional): Downsample layer at the end of the layer. Default: None
        use_checkpoint (bool): Whether to use checkpointing to save memory. Default: False.
    """

    def __init__(self, dim, input_resolution, depth, num_heads, window_size,
                 mlp_ratio=4., qkv_bias=True, qk_scale=None, drop=0., attn_drop=0.,
                 drop_path=0., norm_layer=nn.LayerNorm, downsample=None, use_checkpoint=False):

        super().__init__()
        self.dim = dim
        self.input_resolution = input_resolution
        self.depth = depth
        self.use_checkpoint = use_checkpoint

        # build blocks
        self.blocks = nn.ModuleList([
            SwinTransformerBlock(dim=dim, input_resolution=input_resolution,
                                 num_heads=num_heads, window_size=window_size,
                                 shift_size=0 if (i % 2 == 0) else window_size // 2,
                                 mlp_ratio=mlp_ratio,
                                 qkv_bias=qkv_bias, qk_scale=qk_scale,
                                 drop=drop, attn_drop=attn_drop,
                                 drop_path=drop_path[i] if isinstance(drop_path, list) else drop_path,
                                 norm_layer=norm_layer)
            for i in range(depth)])

        # patch merging layer
        if downsample is not None:
            self.downsample = downsample(input_resolution, dim=dim, norm_layer=norm_layer)
        else:
            self.downsample = None

        self.channel_attn = CAB(self.dim)
        self.conv_res = LAB(self.dim)
        self.fusion = AFFB(self.dim)

    def forward(self, x):
        for blk in self.blocks:
            if self.use_checkpoint:
                x = checkpoint.checkpoint(blk, x)

            else:
                x_ca = self.channel_attn(x)
                x_trans = blk(x_ca)

                x_trans = rearrange(x_trans, 'b (h w) c -> b c h w', h=int(x.shape[1] ** 0.5))

                x_conv = self.conv_res(x_ca)
                x_fusion = self.fusion(x_trans, x_conv)

                x = rearrange(x_fusion, 'b c h w -> b (h w) c')

        if self.downsample is not None:
            x = self.downsample(x)
        return x


class BasicLayer_up(nn.Module):
    """ A basic Swin Transformer layer for one stage.

    Args:
        dim (int): Number of input channels.
        input_resolution (tuple[int]): Input resolution.
        depth (int): Number of blocks.
        num_heads (int): Number of attention heads.
        window_size (int): Local window size.
        mlp_ratio (float): Ratio of mlp hidden dim to embedding dim.
        qkv_bias (bool, optional): If True, add a learnable bias to query, key, value. Default: True
        qk_scale (float | None, optional): Override default qk scale of head_dim ** -0.5 if set.
        drop (float, optional): Dropout rate. Default: 0.0
        attn_drop (float, optional): Attention dropout rate. Default: 0.0
        drop_path (float | tuple[float], optional): Stochastic depth rate. Default: 0.0
        norm_layer (nn.Module, optional): Normalization layer. Default: nn.LayerNorm
        downsample (nn.Module | None, optional): Downsample layer at the end of the layer. Default: None
        use_checkpoint (bool): Whether to use checkpointing to save memory. Default: False.
    """

    def __init__(self, dim, input_resolution, depth, num_heads, window_size,
                 mlp_ratio=4., qkv_bias=True, qk_scale=None, drop=0., attn_drop=0.,
                 drop_path=0., norm_layer=nn.LayerNorm, upsample=None, use_checkpoint=False):

        super().__init__()
        self.dim = dim
        self.input_resolution = input_resolution
        self.depth = depth
        self.use_checkpoint = use_checkpoint

        # build blocks
        self.blocks = nn.ModuleList([
            SwinTransformerBlock(dim=dim, input_resolution=input_resolution,
                                 num_heads=num_heads, window_size=window_size,
                                 shift_size=0 if (i % 2 == 0) else window_size // 2,
                                 mlp_ratio=mlp_ratio,
                                 qkv_bias=qkv_bias, qk_scale=qk_scale,
                                 drop=drop, attn_drop=attn_drop,
                                 drop_path=drop_path[i] if isinstance(drop_path, list) else drop_path,
                                 norm_layer=norm_layer)
            for i in range(depth)])

        # patch merging layer
        if upsample is not None:
            self.upsample = UpSample(input_resolution, in_channels=dim, scale_factor=2)
        else:
            self.upsample = None

        self.channel_attn = CAB(self.dim)
        self.conv_res = LAB(self.dim)
        self.fusion = AFFB(self.dim)

    def forward(self, x):
        for blk in self.blocks:
            if self.use_checkpoint:
                x = checkpoint.checkpoint(blk, x)
            else:

                x_ca = self.channel_attn(x)

                x_trans = blk(x_ca)
                x_trans = rearrange(x_trans, 'b (h w) c -> b c h w', h=int(x.shape[1] ** 0.5))

                x_conv = self.conv_res(x_ca)

                x_fusion = self.fusion(x_trans, x_conv)
                x = rearrange(x_fusion, 'b c h w -> b (h w) c')


        if self.upsample is not None:
            x = self.upsample(x)
        return x


class PatchEmbed(nn.Module):
    r""" Image to Patch Embedding

    Args:
        img_size (int): Image size.  Default: 224.
        patch_size (int): Patch token size. Default: 4.
        in_chans (int): Number of input image channels. Default: 3.
        embed_dim (int): Number of linear projection output channels. Default: 96.
        norm_layer (nn.Module, optional): Normalization layer. Default: None
    """

    def __init__(self, img_size=224, patch_size=4, in_chans=3, embed_dim=96, norm_layer=None):
        super().__init__()
        img_size = to_2tuple(img_size)
        patch_size = to_2tuple(patch_size)
        patches_resolution = [img_size[0] // patch_size[0], img_size[1] // patch_size[1]]
        self.img_size = img_size
        self.patch_size = patch_size
        self.patches_resolution = patches_resolution
        self.num_patches = patches_resolution[0] * patches_resolution[1]

        self.in_chans = in_chans
        self.embed_dim = embed_dim

        self.proj = nn.Conv2d(in_chans, embed_dim, kernel_size=patch_size, stride=patch_size)
        if norm_layer is not None:
            self.norm = norm_layer(embed_dim)
        else:
            self.norm = None

    def forward(self, x):
        B, C, H, W = x.shape
        # FIXME look at relaxing size constraints
        # assert H == self.img_size[0] and W == self.img_size[1], \
        #    f"Input image size ({H}*{W}) doesn't match model ({self.img_size[0]}*{self.img_size[1]})."
        x = self.proj(x).flatten(2).transpose(1, 2)  # B Ph*Pw C
        if self.norm is not None:
            x = self.norm(x)
        return x

    def flops(self):
        Ho, Wo = self.patches_resolution
        flops = Ho * Wo * self.embed_dim * self.in_chans * (self.patch_size[0] * self.patch_size[1])
        if self.norm is not None:
            flops += Ho * Wo * self.embed_dim
        return flops


class UDAFT(nn.Module):
    def __init__(self):
        super(UDAFT, self).__init__()
        self.img_size = [256, 256]
        self.in_chans = 3
        self.out_chans = 3
        self.patch_size = 2
        self.depths = [8, 8, 8, 8]
        self.num_layers = len(self.depths)  # 4
        self.embed_dim = 32  # 32
        self.ape = False
        self.patch_norm = True
        self.num_features = int(self.embed_dim * 2 ** (self.num_layers - 1))   # 256
        self.num_features_up = int(self.embed_dim * 2)
        self.mlp_ratio = 4.0
        self.qkv_bias = True
        self.qk_scale = 8
        self.num_heads = [8, 8, 8, 8]
        self.window_size = 8
        self.drop_rate = 0.
        self.drop_path_rate = 0.1
        self.attn_drop_rate = 0.
        self.use_checkpoint = False

        self.prelu = nn.PReLU()
        self.norm_layer = nn.LayerNorm
        self.conv_first = nn.Conv2d(in_channels=self.in_chans, out_channels=self.embed_dim, kernel_size=3, stride=1, padding=1)

        # split image into non-overlapping patches
        self.patch_embed = PatchEmbed(
            img_size= self.img_size, patch_size=self.patch_size, in_chans=self.embed_dim, embed_dim=self.embed_dim,
            norm_layer=self.norm_layer if self.patch_norm else None)
        num_patches = self.patch_embed.num_patches
        patches_resolution = self.patch_embed.patches_resolution
        self.patches_resolution = patches_resolution

        # absolute position embedding
        if self.ape:
            self.absolute_pos_embed = nn.Parameter(torch.zeros(1, num_patches, self.embed_dim))
            trunc_normal_(self.absolute_pos_embed, std=.02)

        self.pos_drop = nn.Dropout(p=self.drop_rate)

        # stochastic depth
        dpr = [x.item() for x in torch.linspace(0, self.drop_path_rate, sum(self.depths))]  # stochastic depth decay rule

        # build encoder and bottleneck layers
        self.layers = nn.ModuleList()
        for i_layer in range(self.num_layers):  # len([8, 8, 8, 8]) = 4
            layer = BasicLayer(dim=int(self.embed_dim * 2 ** i_layer),
                               input_resolution=(patches_resolution[0] // (2 ** i_layer),
                                                 patches_resolution[1] // (2 ** i_layer)),
                               depth=self.depths[i_layer],
                               num_heads=self.num_heads[i_layer],
                               window_size=self.window_size,
                               mlp_ratio=self.mlp_ratio,
                               qkv_bias=self.qkv_bias, qk_scale=self.qk_scale,
                               drop=self.drop_rate, attn_drop=self.attn_drop_rate,
                               drop_path=dpr[sum(self.depths[:i_layer]):sum(self.depths[:i_layer + 1])],
                               norm_layer=self.norm_layer,
                               downsample=PatchMerging if (i_layer < self.num_layers - 1) else None,
                               use_checkpoint=self.use_checkpoint)
            self.layers.append(layer)

        # build decoder layers
        self.layers_up = nn.ModuleList()
        self.concat_back_dim = nn.ModuleList()
        for i_layer in range(self.num_layers):  # 4
            concat_linear = nn.Linear(2 * int(self.embed_dim * 2 ** (self.num_layers - 1 - i_layer)),
                                      int(self.embed_dim * 2 ** (
                                              self.num_layers - 1 - i_layer))) if i_layer > 0 else nn.Identity()
            if i_layer == 0:
                layer_up = UpSample(input_resolution=patches_resolution[0] // (2 ** (self.num_layers - 1 - i_layer)),
                                    in_channels=int(self.embed_dim * 2 ** (self.num_layers - 1 - i_layer)), scale_factor=2)
            else:
                layer_up = BasicLayer_up(dim=int(self.embed_dim * 2 ** (self.num_layers - 1 - i_layer)),
                                         input_resolution=(
                                             patches_resolution[0] // (2 ** (self.num_layers - 1 - i_layer)),
                                             patches_resolution[1] // (2 ** (self.num_layers - 1 - i_layer))),
                                         depth=self.depths[(self.num_layers - 1 - i_layer)],
                                         num_heads=self.num_heads[(self.num_layers - 1 - i_layer)],
                                         window_size=self.window_size,
                                         mlp_ratio=self.mlp_ratio,
                                         qkv_bias=self.qkv_bias, qk_scale=self.qk_scale,
                                         drop=self.drop_rate, attn_drop=self.attn_drop_rate,
                                         drop_path=dpr[sum(self.depths[:(self.num_layers - 1 - i_layer)]):sum(
                                             self.depths[:(self.num_layers - 1 - i_layer) + 1])],
                                         norm_layer=self.norm_layer,
                                         upsample=UpSample if (i_layer < self.num_layers - 1) else None,
                                         use_checkpoint=self.use_checkpoint)
            self.layers_up.append(layer_up)
            self.concat_back_dim.append(concat_linear)

        self.norm = self.norm_layer(self.num_features)
        self.norm_up = self.norm_layer(self.embed_dim)

        # final_upsample
        self.up = UpSample(input_resolution=(self.img_size[0] // self.patch_size, self.img_size[1] // self.patch_size),
                           in_channels=self.embed_dim, scale_factor=0)
        self.output = nn.Conv2d(in_channels=self.embed_dim, out_channels=self.out_chans, kernel_size=3, stride=1,padding=1, bias=False)  # kernel = 1
        self.apply(self._init_weights)

    def _init_weights(self, m):
        if isinstance(m, nn.Linear):
            trunc_normal_(m.weight, std=.02)
            if isinstance(m, nn.Linear) and m.bias is not None:
                nn.init.constant_(m.bias, 0)
        elif isinstance(m, nn.LayerNorm):
            nn.init.constant_(m.bias, 0)
            nn.init.constant_(m.weight, 1.0)

    @torch.jit.ignore
    def no_weight_decay(self):
        return {'absolute_pos_embed'}

    @torch.jit.ignore
    def no_weight_decay_keywords(self):
        return {'relative_position_bias_table'}

    # Encoder and Bottleneck
    def forward_features(self, x):
        residual = x

        x = self.patch_embed(x)

        if self.ape:
            x = x + self.absolute_pos_embed
        x = self.pos_drop(x)

        x_downsample = []
        for layer in self.layers:
            x_downsample.append(x)
            x = layer(x)
        x = self.norm(x)  # B L C

        return x, residual, x_downsample

    # Dencoder and Skip connection
    def forward_up_features(self, x, x_downsample):
        for inx, layer_up in enumerate(self.layers_up):
            if inx == 0:
                x = layer_up(x)

            else:
                x = torch.cat([x, x_downsample[3-inx]], -1)  # concat last dimension
                x = self.concat_back_dim[inx](x)

                x = layer_up(x)

        x = self.norm_up(x)  # B L C

        return x

    def up_enhance(self, x):

        x = self.up(x)

        x = x.permute(0, 3, 1, 2)  # B,C,H,W
        return x

    def forward(self, x):
        if self.in_chans == 1:
            x = x.repeat(1, 3, 1, 1)
        x = self.conv_first(x)

        x, residual, x_downsample = self.forward_features(x)


        x = self.forward_up_features(x, x_downsample)

        x = self.up_enhance(x)

        out = self.output(x)
        return out
