# Supplementary material for: An effective transformer based on dual attention fusion for underwater image enhancement
Source: PeerJ Comput Sci. 2024 Apr 30;10:e1783. doi: 10.7717/peerj-cs.1783 (PMC11157557; doi:10.7717/peerj-cs.1783)
Supplement: Supplemental Information 2 — Experimental results of images on the test set. [file peerj-cs-10-1783-s002.zip]

Archive with 1,293 entries (1,290 files):
- distorted/
- distorted/align_kv2_128_typeB.jpg
- distorted/align_kv2_149_typeC.jpg
- distorted/align_kv2_170_typeC.jpg
- distorted/align_kv2_178_typeC.jpg
- distorted/align_kv2_180_typeC.jpg
- distorted/align_kv2_271_typeD.jpg
- distorted/align_kv2_292_typeD.jpg
- distorted/align_kv2_31_typeB.jpg
- distorted/b3dodata_102_typeB.jpg
- distorted/b3dodata_140_typeB.jpg
- distorted/b3dodata_173_typeB.jpg
- distorted/b3dodata_192_typeB.jpg
- distorted/b3dodata_210_typeB.jpg
- distorted/b3dodata_22_typeB.jpg
- distorted/b3dodata_266_typeC.jpg
- distorted/b3dodata_279_typeC.jpg
- distorted/b3dodata_280_typeC.jpg
- distorted/b3dodata_288_typeC.jpg
- distorted/b3dodata_297_typeC.jpg
- distorted/b3dodata_31_typeB.jpg
- distorted/b3dodata_340_typeC.jpg
- distorted/b3dodata_343_typeC.jpg
- distorted/b3dodata_364_typeC.jpg
- distorted/b3dodata_394_typeC.jpg
- distorted/b3dodata_407_typeD.jpg
- distorted/b3dodata_410_typeD.jpg
- distorted/b3dodata_418_typeD.jpg
- distorted/b3dodata_429_typeD.jpg
- distorted/b3dodata_430_typeD.jpg
- distorted/b3dodata_507_typeD.jpg
- distorted/b3dodata_523_typeD.jpg
- distorted/b3dodata_527_typeD.jpg
- distorted/b3dodata_538_typeD.jpg
- distorted/b3dodata_82_typeB.jpg
- distorted/b3dodata_84_typeB.jpg
- distorted/kinect2data_1002_typeB.jpg
- distorted/kinect2data_1006_typeB.jpg
- distorted/kinect2data_102_typeB.jpg
- distorted/kinect2data_1035_typeB.jpg
- distorted/kinect2data_1069_typeB.jpg
- distorted/kinect2data_1108_typeB.jpg
- distorted/kinect2data_1132_typeB.jpg
- distorted/kinect2data_1137_typeB.jpg
- distorted/kinect2data_1138_typeB.jpg
- distorted/kinect2data_1144_typeB.jpg
- distorted/kinect2data_1153_typeB.jpg
- distorted/kinect2data_117_typeB.jpg
- distorted/kinect2data_1242_typeB.jpg
- distorted/kinect2data_1281_typeB.jpg
- distorted/kinect2data_1287_typeC.jpg
- distorted/kinect2data_1294_typeC.jpg
- distorted/kinect2data_1315_typeC.jpg
- distorted/kinect2data_1324_typeC.jpg
- distorted/kinect2data_1451_typeC.jpg
- distorted/kinect2data_1462_typeC.jpg
- distorted/kinect2data_1470_typeC.jpg
- distorted/kinect2data_1491_typeC.jpg
- distorted/kinect2data_1508_typeC.jpg
- distorted/kinect2data_1534_typeC.jpg
- distorted/kinect2data_1545_typeC.jpg
- distorted/kinect2data_1558_typeC.jpg
- distorted/kinect2data_1566_typeC.jpg
- distorted/kinect2data_1575_typeC.jpg
- distorted/kinect2data_168_typeB.jpg
- distorted/kinect2data_1714_typeC.jpg
- distorted/kinect2data_1782_typeC.jpg
- distorted/kinect2data_1816_typeC.jpg
- distorted/kinect2data_1894_typeC.jpg
- distorted/kinect2data_1931_typeC.jpg
- distorted/kinect2data_1941_typeC.jpg
- distorted/kinect2data_1948_typeC.jpg
- distorted/kinect2data_1988_typeC.jpg
- distorted/kinect2data_2058_typeC.jpg
- distorted/kinect2data_2116_typeC.jpg
- distorted/kinect2data_220_typeB.jpg
- distorted/kinect2data_2222_typeC.jpg
- distorted/kinect2data_2229_typeC.jpg
- distorted/kinect2data_2252_typeC.jpg
- distorted/kinect2data_2253_typeC.jpg
- distorted/kinect2data_225_typeB.jpg
- distorted/kinect2data_2260_typeC.jpg
- distorted/kinect2data_2262_typeC.jpg
- distorted/kinect2data_226_typeB.jpg
- distorted/kinect2data_2302_typeC.jpg
- distorted/kinect2data_2313_typeC.jpg
- distorted/kinect2data_2314_typeC.jpg
- distorted/kinect2data_231_typeB.jpg
- distorted/kinect2data_2410_typeC.jpg
- distorted/kinect2data_2414_typeC.jpg
- distorted/kinect2data_241_typeB.jpg
- distorted/kinect2data_2442_typeC.jpg
- distorted/kinect2data_2495_typeC.jpg
- distorted/kinect2data_2522_typeC.jpg
- distorted/kinect2data_252_typeB.jpg
- distorted/kinect2data_2531_typeC.jpg
- distorted/kinect2data_2545_typeC.jpg
- distorted/kinect2data_2570_typeC.jpg
- distorted/kinect2data_2583_typeC.jpg
- distorted/kinect2data_2588_typeC.jpg
- distorted/kinect2data_2596_typeC.jpg
- distorted/kinect2data_2598_typeC.jpg
- distorted/kinect2data_2621_typeC.jpg
- distorted/kinect2data_2704_typeC.jpg
- distorted/kinect2data_2717_typeC.jpg
- distorted/kinect2data_2727_typeD.jpg
- distorted/kinect2data_2732_typeD.jpg
- distorted/kinect2data_2735_typeD.jpg
- distorted/kinect2data_2744_typeD.jpg
- distorted/kinect2data_2785_typeD.jpg
- distorted/kinect2data_279_typeB.jpg
- distorted/kinect2data_2824_typeD.jpg
- distorted/kinect2data_2849_typeD.jpg
- distorted/kinect2data_2879_typeD.jpg
- distorted/kinect2data_2907_typeD.jpg
- distorted/kinect2data_2933_typeD.jpg
- distorted/kinect2data_2951_typeD.jpg
- distorted/kinect2data_2973_typeD.jpg
- distorted/kinect2data_2977_typeD.jpg
- distorted/kinect2data_2989_typeD.jpg
- distorted/kinect2data_2990_typeD.jpg
- distorted/kinect2data_3068_typeD.jpg
- distorted/kinect2data_3078_typeD.jpg
- distorted/kinect2data_3091_typeD.jpg
- distorted/kinect2data_3095_typeD.jpg
- distorted/kinect2data_3097_typeD.jpg
- distorted/kinect2data_3104_typeD.jpg
- distorted/kinect2data_3121_typeD.jpg
- distorted/kinect2data_3124_typeD.jpg
- distorted/kinect2data_3135_typeD.jpg
- distorted/kinect2data_3166_typeD.jpg
- distorted/kinect2data_3183_typeD.jpg
- distorted/kinect2data_3215_typeD.jpg
- distorted/kinect2data_3219_typeD.jpg
- distorted/kinect2data_3228_typeD.jpg
- distorted/kinect2data_3233_typeD.jpg
- distorted/kinect2data_3259_typeD.jpg
- distorted/kinect2data_3266_typeD.jpg
- distorted/kinect2data_326_typeB.jpg
- distorted/kinect2data_3292_typeD.jpg
- distorted/kinect2data_3311_typeD.jpg
- distorted/kinect2data_3318_typeD.jpg
- distorted/kinect2data_3326_typeD.jpg
- distorted/kinect2data_3329_typeD.jpg
- distorted/kinect2data_3339_typeD.jpg
- distorted/kinect2data_3345_typeD.jpg
- distorted/kinect2data_3357_typeD.jpg
- distorted/kinect2data_3375_typeD.jpg
- distorted/kinect2data_3387_typeD.jpg
- distorted/kinect2data_3415_typeD.jpg
- distorted/kinect2data_3440_typeD.jpg
- distorted/kinect2data_3453_typeD.jpg
- distorted/kinect2data_3475_typeD.jpg
- distorted/kinect2data_348_typeB.jpg
- distorted/kinect2data_363_typeB.jpg
- distorted/kinect2data_372_typeB.jpg
- distorted/kinect2data_475_typeB.jpg
- distorted/kinect2data_48_typeB.jpg
- distorted/kinect2data_50_typeB.jpg
- distorted/kinect2data_518_typeB.jpg
- distorted/kinect2data_577_typeB.jpg
- distorted/kinect2data_623_typeB.jpg
- distorted/kinect2data_658_typeB.jpg
- distorted/kinect2data_659_typeB.jpg
- distorted/kinect2data_675_typeB.jpg
- distorted/kinect2data_677_typeB.jpg
- distorted/kinect2data_732_typeB.jpg
- distorted/kinect2data_746_typeB.jpg
- distorted/kinect2data_763_typeB.jpg
- distorted/kinect2data_773_typeB.jpg
- distorted/kinect2data_832_typeB.jpg
- distorted/kinect2data_943_typeB.jpg
- distorted/kinect2data_948_typeB.jpg
- distorted/kinect2data_969_typeB.jpg
- distorted/kinect2data_96_typeB.jpg
- distorted/kinect2data_977_typeB.jpg
- distorted/lg_104_typeB.jpg
- distorted/lg_164_typeB.jpg
- distorted/lg_217_typeB.jpg
- distorted/lg_300_typeC.jpg
- distorted/lg_325_typeC.jpg
- distorted/lg_349_typeC.jpg
- distorted/lg_389_typeC.jpg
- distorted/lg_449_typeC.jpg
- distorted/lg_506_typeD.jpg
- distorted/lg_513_typeD.jpg
- distorted/lg_531_typeD.jpg
- distorted/lg_534_typeD.jpg
- distorted/lg_95_typeB.jpg
- distorted/NYUdata_1047_typeD.jpg
- distorted/NYUdata_1074_typeD.jpg
- distorted/NYUdata_1091_typeD.jpg
- distorted/NYUdata_1122_typeD.jpg
- distorted/NYUdata_1137_typeD.jpg
- distorted/NYUdata_1173_typeD.jpg
- distorted/NYUdata_1179_typeD.jpg
- distorted/NYUdata_1186_typeD.jpg
- distorted/NYUdata_1230_typeD.jpg
- distorted/NYUdata_1255_typeD.jpg
- distorted/NYUdata_1268_typeD.jpg
- distorted/NYUdata_1270_typeD.jpg
- distorted/NYUdata_1282_typeD.jpg
- distorted/NYUdata_1284_typeD.jpg
- distorted/NYUdata_1285_typeD.jpg
- distorted/NYUdata_1296_typeD.jpg
- distorted/NYUdata_130_typeB.jpg
- distorted/NYUdata_1326_typeD.jpg
- distorted/NYUdata_1345_typeD.jpg
- distorted/NYUdata_1347_typeD.jpg
- distorted/NYUdata_1354_typeD.jpg
- distorted/NYUdata_1400_typeD.jpg
- distorted/NYUdata_140_typeB.jpg
- distorted/NYUdata_1419_typeD.jpg
- distorted/NYUdata_154_typeB.jpg
- distorted/NYUdata_159_typeB.jpg
- distorted/NYUdata_162_typeB.jpg
- distorted/NYUdata_189_typeB.jpg
- distorted/NYUdata_191_typeB.jpg
- distorted/NYUdata_212_typeB.jpg
- distorted/NYUdata_214_typeB.jpg
- distorted/NYUdata_253_typeB.jpg
- distorted/NYUdata_305_typeB.jpg
- distorted/NYUdata_322_typeB.jpg
- distorted/NYUdata_327_typeB.jpg
- distorted/NYUdata_328_typeB.jpg
- distorted/NYUdata_341_typeB.jpg
- distorted/NYUdata_364_typeB.jpg
- distorted/NYUdata_372_typeB.jpg
- distorted/NYUdata_37_typeB.jpg
- distorted/NYUdata_400_typeB.jpg
- distorted/NYUdata_405_typeB.jpg
- distorted/NYUdata_414_typeB.jpg
- distorted/NYUdata_436_typeC.jpg
- distorted/NYUdata_439_typeC.jpg
- distorted/NYUdata_469_typeC.jpg
- distorted/NYUdata_470_typeC.jpg
- distorted/NYUdata_500_typeC.jpg
- distorted/NYUdata_54_typeB.jpg
- distorted/NYUdata_554_typeC.jpg
- distorted/NYUdata_624_typeC.jpg
- distorted/NYUdata_638_typeC.jpg
- distorted/NYUdata_641_typeC.jpg
- distorted/NYUdata_663_typeC.jpg
- distorted/NYUdata_669_typeC.jpg
- distorted/NYUdata_678_typeC.jpg
- distorted/NYUdata_70_typeB.jpg
- distorted/NYUdata_714_typeC.jpg
- distorted/NYUdata_728_typeC.jpg
- distorted/NYUdata_741_typeC.jpg
- distorted/NYUdata_744_typeC.jpg
- distorted/NYUdata_792_typeC.jpg
- distorted/NYUdata_804_typeC.jpg
- distorted/NYUdata_879_typeC.jpg
- distorted/NYUdata_889_typeC.jpg
- distorted/NYUdata_892_typeC.jpg
- distorted/NYUdata_927_typeC.jpg
- distorted/NYUdata_928_typeC.jpg
- distorted/NYUdata_944_typeC.jpg
- distorted/NYUdata_988_typeD.jpg
- distorted/sa_194_typeB.jpg
- distorted/sa_28_typeB.jpg
- distorted/sa_292_typeB.jpg
- distorted/sa_294_typeC.jpg
- distorted/sa_314_typeC.jpg
- distorted/sa_391_typeC.jpg
- distorted/sa_395_typeD.jpg
- distorted/sa_429_typeD.jpg
- distorted/sa_436_typeD.jpg
- distorted/sh_6_typeC.jpg
- distorted/shr_21_typeB.jpg
- distorted/shr_48_typeC.jpg
- distorted/shr_53_typeD.jpg
- distorted/sun3ddata_1001_typeB.jpg
- distorted/sun3ddata_1049_typeB.jpg
- distorted/sun3ddata_1062_typeB.jpg
- distorted/sun3ddata_1066_typeB.jpg
- distorted/sun3ddata_1122_typeB.jpg
- distorted/sun3ddata_1124_typeB.jpg
- distorted/sun3ddata_1140_typeB.jpg
- distorted/sun3ddata_1142_typeB.jpg
- distorted/sun3ddata_1156_typeB.jpg
- distorted/sun3ddata_1162_typeC.jpg
- distorted/sun3ddata_1216_typeC.jpg
- distorted/sun3ddata_1222_typeC.jpg
- distorted/sun3ddata_1248_typeC.jpg
- distorted/sun3ddata_1336_typeC.jpg
- distorted/sun3ddata_1339_typeC.jpg
- distorted/sun3ddata_1347_typeC.jpg
- distorted/sun3ddata_1350_typeC.jpg
- distorted/sun3ddata_1359_typeC.jpg
- distorted/sun3ddata_1412_typeC.jpg
- distorted/sun3ddata_1415_typeC.jpg
- distorted/sun3ddata_1421_typeC.jpg
- distorted/sun3ddata_1446_typeC.jpg
- distorted/sun3ddata_1475_typeC.jpg
- distorted/sun3ddata_1508_typeC.jpg
- distorted/sun3ddata_1515_typeC.jpg
- distorted/sun3ddata_1536_typeC.jpg
- distorted/sun3ddata_1542_typeC.jpg
- distorted/sun3ddata_1584_typeC.jpg
[truncated: 993 more entries]
